# Supplementary material for: Effect of dietary polyunsaturated fatty acid and antioxidant supplementation on the transcriptional level of genes involved in lipid and energy metabolism in swine
Source: PLoS One. 2018 Oct 4;13(10):e0204869. doi: 10.1371/journal.pone.0204869 (PMC6171869; doi:10.1371/journal.pone.0204869)
Supplement: S1 File — Table A: Single expression data (generally three quantification per gene) of all the target and houskeeping genes, with means, standard deviations and coefficient of variation of the three quantifications. Table B: The expression data (mean of three quantifications) normalized using the geometric mean of the selected reference genes. Table C: The raw expression data calculated as mean of three quantifications. (XLSX) [file pone.0204869.s005.xlsx]

## Sheet: Table A
ID	1 quant_rps18	2 quant_rps18	3 quant_rps18	mean_rps18	sd_rps18	cv_rps18	1 quant_hprt1	2 quant_hprt1	3 quant_hprt1	mean_hprt1	sd_hprt1	cv_hprt1	1 quant_fasn	2 quant_fasn	3 quant_fasn	mean_fasn	sd_fasn	cv_fasn	1 quant_elovl6iso1	2 quant_elovl6iso1	3 quant_elovl6iso1	mean_elovl6iso1	sd_elovl6iso1	cv_elovl6iso1	1 quant_elovl6iso2	2 quant_elovl6iso2	3 quant_elovl6iso2	mean_elovl6iso2	sd_elovl6iso2	cv_elovl6iso2	1 quant_scd	2 quant_scd	3 quant_scd	mean_scd	sd_scd	cv_scd	1 quant_acaca	2 quant_acaca	3 quant_acaca	mean_acaca	sd_acaca	cv_acaca	1 quant_acdc	2 quant_acdc	3 quant_acdc	mean_acdc	sd_acdc	cv_acdc	1 quant_lxra
1072	203958	183784		193871	14264.9	7.35794	167.232	197.29	151.214	171.912	23.3918	13.6068	2041.25	2149.67	2541.62	2244.18	263.235	11.7296	129.038	121.722	117.605	122.788	5.79061	4.71593	304.28	237.375	232.75	258.135	40.0296	15.5072	4470.33	5561.88	4580.54	4870.92	600.924	12.337	1293.98	1078.64	908.577	1093.73	193.144	17.6591	76.997	84.257	96.646	85.9667	9.93544	11.5573	9692.76
979	213211	224807		219009	8199.61	3.74397	303.107	298.393	216.336	272.612	48.7934	17.8985	8134.74	8001.56	6434.64	7523.65	945.455	12.5665	206.164	194.966	206.834	202.655	6.667	3.28983	262.733	263.985	239.23	255.316	13.9449	5.46184	15262.7	17673.9	13984	15640.2	1873.72	11.9801	6988.22	6258.67	6594.64	6613.84	365.154	5.52106	96.624	110.843	121.215	109.561	12.3455	11.2682	19273.1
1069	110532	112323	113028	111961	1286.56	1.14912	160.315	155.131	177.571	164.339	11.7487	7.14909	9968.52	8112.14	8155.89	8745.52	1059.38	12.1134	128.759	126.711	175.244	143.571	27.4484	19.1183	304.72	325.485	310.606	313.604	10.7021	3.41263	13741.8	11428.3	12224.8	12465	1175.35	9.4292	4646.93	5127.15	6190.6	5321.56	789.984	14.845	96.14	102.514	126.33	108.328	15.9126	14.6893	14759.6
1056	372771	329760		351266	30413.8	8.65835	319.492	345.217	327.357	330.689	13.1821	3.98627	3962.38	3985.97	3988.19	3978.85	14.3048	0.35952	474.994	544.788	418.794	479.525	63.1191	13.1628	877.318	720.294	706.524	768.045	94.883	12.3538	3930.33	5091.41	5715.4	4912.38	905.903	18.4412	5040.73	5640.01	4695.35	5125.36	477.979	9.32576	213.524	199.174	248.881	220.526	25.5826	11.6007	18870.6
1225	172087	177166		174627	3591.08	2.05644	367.707	312.204	367.114	349.008	31.8749	9.13298	2463.65	2140.91	2115.65	2240.07	194.037	8.66212	223.01	215.739	237.011	225.253	10.812	4.79992	338.264	277.139	283.45	299.618	33.6171	11.22	2429.6	2416.7	2753.71	2533.34	190.956	7.53774	8160.91	7995	9212.86	8456.25	660.467	7.8104	215.766	207.802	246.151	223.24	20.2374	9.06533	25832.4
1151	56164.8	67664.5		61914.7	8131.49	13.1334	200.327	286.135	260.387	248.95	44.0325	17.6873	22772.8	20344.2	25125.2	22747.4	2390.63	10.5095	312.848	438.402	383.341	378.197	62.9349	16.6408	422.943	423.535	470.695	439.058	27.4003	6.24071	24097.2	23858.5	24320.6	24092.1	231.083	0.959162	11624.6	13170.9	12940	12578.5	834.133	6.63142	630.175	822.368	682.398	711.647	99.3789	13.9646	23437.7
1182	129176	133693		131434	3194.16	2.43024	125.629	173.296	142.626	147.184	24.1581	16.4136	49648.2	48735.8	52043.2	50142.4	1708.19	3.40668	445.809	382.651	429.8	419.42	32.8335	7.82832	1617.13	1372.38	1593.11	1527.54	134.91	8.83184	54792.2	51401.7	53482	53225.3	1709.77	3.21232	4880.48	4856.77	4959.22	4898.82	53.6342	1.09484	565.084	689.007	744.368	666.153	91.801	13.7808	12228.5
1170	202297	166873		184585	25048.8	13.5703	260.751	242.731	310.595	271.359	35.1536	12.9547	7620.6	8921.94	6414.38	7652.31	1254.08	16.3883	514.641	517.336	661.557	564.511	84.0548	14.8898	1235.25	1493.14	1335.02	1354.47	130.042	9.60098	16172.7	14549.3	19181.9	16634.6	2350.62	14.1309	2248.01	2036.3	2399.97	2228.09	182.653	8.19772	239.726	291.67	232.331	254.576	32.3367	12.7022	16384.4
1245	135803	124702		130253	7849.38	6.02627	311.267	259.118	238.454	269.613	37.5239	13.9177	67112.4	73307.2	66013.6	68811.1	3932.3	5.71463	555.991	497.055	581.29	544.779	43.2223	7.93393	2012.36	1690.52	2203.06	1968.65	259.052	13.1589	101331	105801	72784.8	93305.6	17911.6	19.1967	11847	12414.9	12928.8	12396.9	541.117	4.36492	1299.58	1383.44	1267.19	1316.74	59.9964	4.55644	12634.2
974	91730.4	76466.3	76933.9	81710.2	8680.92	10.624	122.514	110.264	101.248	111.342	10.6739	9.58659	22882.9	22617.1	22991.4	22830.4	192.596	0.843594	70.253	73.609	57.21	67.024	8.66323	12.9256	163.758	138.747	145.247	149.251	12.9773	8.69495	23159	22555.7	21045	22253.2	1088.96	4.8935	5514.16	6017.07	6317.43	5949.55	405.87	6.82186	219.936	183.956	226.165	210.019	22.7851	10.8491	9138.13
1241	180734	196029		188381	10815.5	5.74129	226.997	212.717	298.752	246.155	46.1063	18.7306	3094.99	3428.66	3599.06	3374.24	256.407	7.59895	162.181	198.761	187.526	182.823	18.7381	10.2493	577.398	457.85	628.354	554.534	87.5213	15.7829	8596.34	9274.13	10712.1	9527.53	1080.41	11.3399	875.33	955.163	790.767	873.753	82.2093	9.40876	215.515	179.122	188.666	194.434	18.8698	9.70495	8842.33
1158	108600	100764		104682	5541.22	5.29337	101.989	94.898	125.985	107.624	16.2916	15.1375	25190.6	23831.6	27531.1	25517.7	1871.33	7.33346	210.025	213.305	215.196	212.842	2.61641	1.22927	894.374	759.754	833.576	829.235	67.4149	8.12978	39787.9	36455.2	38361.9	38201.7	1672.12	4.37709	5948.09	4660.01	4690.69	5099.6	734.977	14.4124	559.84	568.769	586.295	571.635	13.4583	2.35435	11912.3
1071	242073	299912		270992	40898.9	15.0923	293.125	233.718	284.173	270.339	32.0287	11.8476	881.843	788.529	717.955	796.109	82.2065	10.326	99.177	96.759	131.455	109.13	19.3715	17.7508	841.738	738.142	761.705	780.528	54.3026	6.95716	2405	2538.14	2192.38	2378.51	174.394	7.33207	435.132	350.7	501.103	428.978	75.3901	17.5743	33.539	26.968	32.88	31.129	3.61856	11.6244	15304.1
1162	262957	231412	271858	255409	21252.9	8.32111	340.846	374.106	279.032	331.328	48.2464	14.5615	27487.7	28218.7	21858.2	25854.9	3480.45	13.4615	169.958	175.623	221.489	189.023	28.2584	14.9497	1418.5	1032.1	1270.23	1240.28	194.936	15.7172	14659.9	20192.4	16848.5	17233.6	2786.3	16.1678	3916.88	4189.97	4028.64	4045.16	137.297	3.39409	269.729	303.365	274.025	282.373	18.3061	6.48294	20854.2
1222	441849	451980		446915	7164.16	1.60303	174.753	167.836	173.617	172.069	3.70934	2.15573	13453.8	13351.9	10678.6	12494.8	1573.65	12.5945	281.962	232.026	218.556	244.181	33.405	13.6804	1169.94	1286.26	1011.99	1156.06	137.662	11.9078	9711.19	7559.85	9916.43	9062.49	1305.36	14.404	902.317	957.298	800.532	886.716	79.539	8.97006	342.974	346.264	319.422	336.22	14.6402	4.35435	21660.1
1222_R	120183	128348	127832	124265	5773.61	4.6462	12.742	12.72	14.661	13.3743	1.11434	8.33193
1270	395106	331275		363190	45135.4	12.4275	176.481	183.008	212.129	190.539	18.9799	9.96113	1338.43	1372.62	1630.75	1447.27	159.815	11.0425	436.511	495	468.367	466.626	29.2833	6.27555	1638.22	1953.2	1741.07	1777.5	160.618	9.03618	3033.62	3372.79	2696.79	3034.4	338.002	11.139	219.317	253.272	212.227	228.272	21.9389	9.61088	360.674	319.815	272.611	317.7	44.0696	13.8714	10765.3
1265	309571	342921		326246	23582.1	7.22832	416.543	470.505	326.101	404.383	72.9659	18.0438	1448.21	1920.41	1715.93	1694.85	236.805	13.972	606.1	580.453	724.435	636.996	76.8025	12.057	4162.22	3978.18	4168.24	4102.88	108.033	2.6331	4131.04	4796.39	4679.87	4535.77	355.314	7.8336	298.637	214.475	271.212	261.441	42.9233	16.4179	292.809	257.691	282.008	277.503	17.9873	6.48184	23756.3
1003	303567	275524		289545	19829.5	6.84851	322.161	380.279	311.849	338.096	36.8933	10.9121	1643.81	1518.78	1276.25	1479.61	186.882	12.6305	213.766	204.095	276.131	231.331	39.0984	16.9015	999.935	1009.91	1120.36	1043.4	66.8303	6.40505	2400.48	2456.22	3346.7	2734.47	530.945	19.4168	456.807	449.644	442.989	449.813	6.91056	1.53632	78.656	60.359	64.43	67.815	9.6067	14.166	31200.2
985	387474	364525	329366	360455	29266.7	8.11939	321.258	424.078	453.413	399.583	69.3991	17.3679	7101.96	7680.19	7274.62	7352.26	296.83	4.03727	924.889	1172.75	940.684	1012.78	138.77	13.7019	2712.76	2174.39	2234.2	2373.78	295.085	12.431	15061.4	15003.7	16290.9	15452	727.076	4.7054	2855.16	3923.72	3913.59	3564.16	614.03	17.2279	371.213	371.146	264.194	335.518	61.7681	18.4098	15938.5
985_R	406818	431674	459249	432580	26227.2	6.06296	101.377	111.717	95.484	102.859	8.21739	7.98896
1233	285329	273137	215157	257874	37493.4	14.5394	208.667	245.817	214.886	223.123	19.8978	8.91783	47702.8	45659.7	46834.8	46732.5	1025.38	2.19415	497.503	607.849	625.174	576.842	69.2535	12.0056	1524.94	1389.83	1227.21	1380.66	149.076	10.7975	40845.7	41413.3	44077.1	42112	1725.28	4.09688	8826.22	7966.42	7961.67	8251.44	497.783	6.03268	404.207	380.232	322.747	369.062	41.863	11.3431	39343.2
1160	197435	198958		198197	1076.58	0.543187	221.035	214.499	170.104	201.879	27.7116	13.7268	8753.92	10629.2	7299.62	8894.26	1669.24	18.7676	338.229	364.025	440.619	380.958	53.2538	13.9789	2662.64	3557.72	2853.38	3024.58	471.458	15.5875	18160.2	13406.5	15855.9	15807.5	2377.25	15.0387	3409.19	3114.32	3724.56	3416.02	305.177	8.9337	204.847	209.091	246.195	220.044	22.7463	10.3372	14525.7
1011	146993	162711	130731	146812	15990.8	10.892	176.859	160.14	142.464	159.821	17.1997	10.7619	34789	28717.7	33184.9	32230.5	3146.16	9.76145	548.925	634.249	586.338	589.837	42.7695	7.25107	4360.87	3653.87	4306.59	4107.11	393.452	9.57978	32745.7	26865.1	23002.2	27537.7	4906.4	17.817	3492.89	4111.39	4843.27	4149.18	675.983	16.2919	470.547	382.497	482.812	445.285	54.721	12.289	13840.6
1249	263152	283466		273309	14363.9	5.25555	207.882	208.719	242.925	219.842	19.9948	9.0951	7632.62	8542.99	10988.1	9054.56	1735.23	19.1642	411.613	369.309	360.631	380.518	27.2767	7.16831	654.304	739.726	652.872	682.301	49.737	7.28959	8010.62	6527.24	6815.06	7117.64	786.619	11.0517	2699.21	2163.6	2373.16	2411.99	269.908	11.1903	227.543	288.924	331.746	282.738	52.3762	18.5247	30976.5
988	409811	335322		372566	52671.5	14.1375	353.489	352.624	314.828	340.314	22.0755	6.4868	196959	273069	265625	245218	41958.4	17.1107	1418.74	1787.33	2015.89	1740.65	301.298	17.3094	8104.83	7938.79	7621.09	7888.24	245.8	3.11603	81210.1	75143.4	69092.9	75148.8	6058.62	8.06217	34993	44612.2	50918.3	43507.8	8019.87	18.4332	6002.73	5238.1	5315.57	5518.8	420.882	7.62633	50635.5
1156	193080	208506		200793	10908.2	5.43257	257.533	261.468	217.796	245.599	24.1584	9.8365	31298.7	32915.2	22849	29020.9	5405.85	18.6274	380.932	403.682	333.509	372.708	35.8021	9.60595	1370.78	1564.26	1128.27	1354.44	218.453	16.1287	20896.3	23145.1	18425	20822.1	2360.95	11.3387	5001.3	4884.85	6524.86	5470.34	915.098	16.7284	338.923	358.972	394.681	364.192	28.2431	7.75501	29984.6
1165	238831	247180	270227	252079	16261.4	6.45091	410.889	336.456	286.773	344.706	62.4679	18.1221	1687.05	1750.65	1994.84	1810.85	162.485	8.97288	179.526	206.536	190.728	192.263	13.5703	7.05818	1024	831.325	849.426	901.582	106.398	11.8013	2713.24	2620.78	3455.37	2929.8	457.502	15.6155	310.552	419.335	316.317	348.735	61.2096	17.5519	172.549	171.212	182.961	175.574	6.43216	3.66351	36359.3
1248	414392	437652		426022	16446.9	3.86057	293.609	244.889	197.734	245.411	47.9396	19.5345	350.491	329.895	241.572	307.319	57.8626	18.8282	245.618	315.963	261.981	274.521	36.8108	13.4091	1218.66	1022.28	1107.01	1115.98	98.4974	8.82607	1301.55	1183.37	1246.3	1243.74	59.1316	4.75434	153.933	143.258	113.39	136.86	21.015	15.3551	47.112	48.023	45.561	46.8987	1.24479	2.65421	77300.7
1181	319793	316373	335197	323788	10027.9	3.09707	292.031	262.424	242.805	265.753	24.7813	9.32493	1865.99	1831.19	2343.96	2013.71	286.53	14.2289	360.112	389.256	290.521	346.63	50.7295	14.6351	2419.72	2587.14	2063.57	2356.81	267.394	11.3456	3054.05	3803.61	2973.91	3277.19	457.652	13.9648	1067.02	1397.75	1211.57	1225.45	165.803	13.53	412.842	457.044	400.492	423.459	29.7334	7.02156	48713.8
1175	162845	190161		176503	19315.1	10.9432	293.635	305.649	394.211	331.165	54.9289	16.5866	57659.3	66950.8	65367.9	63326	4970.88	7.84967	918.248	717.939	649.98	762.056	139.469	18.3017	4578.37	4070.11	3088.02	3912.17	757.627	19.3659	60550.8	87277.6	72005.4	73277.9	13408.7	18.2985	4531.84	3763.06	4921.14	4405.35	589.31	13.3772	1121	1399.35	1393.78	1304.71	159.122	12.196
1175_R	324745	375863		350304	36145.9	10.3184	542.07	546.95	517.52	535.513	15.7726	2.94532																																					14853.4
1269	404027	426793		415410	16097.7	3.87513	352.334	288.232	378.886	339.817	46.6051	13.7148	56139.7	62232.6	66382	61584.7	5151.79	8.36536	1094.57	844.309	945.101	961.325	125.914	13.098	3721.2	3783.01	3383.18	3629.13	215.232	5.93068	59260.4	70953.2	60628.4	63614	6392.62	10.0491	11078.2	13020.4	14241.9	12780.2	1595.47	12.484	1346.46	1270.55	1344.74	1320.58	43.3387	3.28178	37241.5
980	186651	204825	214056	201844	13943.7	6.90814	327.469	285.264	261.981	291.571	33.1965	11.3854	31861	36957.5	35093.6	34637.3	2578.69	7.44482	597.858	573.799	555.091	575.583	21.4392	3.72479	1363.64	1560.03	1561.05	1494.91	113.683	7.60465	20259.1	19702.3	26854.9	22272.1	3978.57	17.8634	3082.9	3364.56	3078.61	3175.36	163.868	5.16063	440.548	422.029	452.224	438.267	15.2262	3.47418	18069.8
1007	109951	103785	113261	108999	4809.39	4.41233	202.47	155.595	184.243	180.769	23.6298	13.0718	26664.1	34976.6	37026.1	32888.9	5487.36	16.6845	357.397	329.805	284.103	323.768	37.018	11.4335	517.408	567.285	696.841	593.845	92.6181	15.5964	30034.1	39229.6	35884.4	35049.4	4654.3	13.2793	4183.54	3138.56	3710.52	3677.54	523.27	14.2288	195.827	204.883	204.017	201.576	4.99729	2.47911	18488.5
1223	284633	268187		276410	11629.3	4.20728	447.266	509.295	456.533	471.031	33.4597	7.10349	32313.3	28260.6	30403.2	30325.7	2027.46	6.68562	581.081	580.348	706.392	622.607	72.5609	11.6544	1015.67	1298.43	1128.38	1147.5	142.344	12.4047	37562.7	34909	25469.2	32647	6356.19	19.4695	4335.74	4563.04	4519.25	4472.67	120.595	2.69625	432.448	623.543	609.668	555.22	106.549	19.1905	16129.2
982	276141	224537		250339	36489.8	14.5761	359.794	382.487	473.385	405.222	60.1115	14.8342	73709.4	85096.5	87546	82117.3	7383.75	8.99171	526.646	564.164	406.163	498.991	82.5511	16.5436	2972.33	2706.32	3194.92	2957.86	244.623	8.27028	26357	22974.9	17977.8	22436.6	4215.47	18.7884	11700.8	12708.4	12815	12408	614.835	4.95514	319.45	373.115	442.597	378.387	61.7426	16.3173	27154.8
977	135951	160964		148458	17686.6	11.9136	207.99	188.756	174.248	190.331	16.9261	8.89295	44382.2	41507.7	37845.4	41245.1	3276.3	7.94348	174.331	140.01	175.56	163.3	20.1794	12.3572	563.831	407.061	513.036	494.643	79.9872	16.1707	17670.6	20761.7	18839.3	19090.5	1560.78	8.17567	4014.64	4076.8	4212.34	4101.26	101.093	2.46493	145.52	149.032	174.736	156.429	15.951	10.1969	21393.7
1153	187808	210442		199125	16004.6	8.03748	503.018	635.798	622.657	587.158	73.1627	12.4605	118067	122768	126630	122489	4288.48	3.50113	519.11	430.808	452.525	467.481	46.0117	9.84246	1901.8	2410.6	2239.93	2184.11	258.949	11.856	98977.3	91193.7	97373.5	95848.2	4109.89	4.28792	8525.63	9173.71	9495.26	9064.87	493.893	5.44843	1001.86	1120.15	1147.49	1089.83	77.4042	7.10239	42068.4
975	109310	135814		122562	18741.6	15.2915	587.151	601.12	517.775	568.682	44.6366	7.84913	13570.4	13719.7	13868.1	13719.4	148.856	1.085	552.397	574.626	767.147	631.39	118.093	18.7037	953.586	1170.66	1110.84	1078.36	112.122	10.3975	6293.56	7808.65	5279.2	6460.47	1272.96	19.7038	10495.5	11696.1	11351.3	11181	618.172	5.52879	329.508	326.04	231.033	295.527	55.8804	18.9087	31696.6
1067	85160.4	82508.2	73930.9	80533.2	5869.5	7.2883	171.116	183.604	159.631	171.45	11.99	6.99328	169846	166663	164543	167017	2668.99	1.59803	1313.57	1339.89	1210.1	1287.85	68.6105	5.32752	3683.29	2774.74	3031.2	3163.08	468.41	14.8087	92956.8	121222	129681	114620	19231.7	16.7787	29877	22996.5	29224.8	27366.1	3798.21	13.8793	2962.39	2717.36	2739.34	2806.36	135.568	4.83074	28753.2
1073	101439	109076		105257	5400.19	5.13046	148.164	138.228	175.455	153.949	19.2759	12.521	17038.5	15500.6	19903.7	17480.9	2234.67	12.7835	200.415	222.649	204.758	209.274	11.7849	5.63132	619.107	630.849	585.804	611.92	23.3667	3.81859	32559.6	26928.3	29672.7	29720.2	2815.92	9.47477	4720.16	3721.6	3738.66	4060.14	571.66	14.0798	258.698	204.274	193.454	218.809	34.9662	15.9803	8414.24
1263	280874	240941	230096	250637	26741.5	10.6694	619.435	540.382	503.724	554.514	59.1357	10.6644	7994.14	6154.48	6138.51	6762.38	1066.77	15.775	1672.98	1668.77	1649.64	1663.8	12.4403	0.747708	4224.98	4252.01	3964.21	4147.07	158.934	3.83244	23811.5	22150.5	22972.4	22978.1	830.525	3.61442	14322.2	17714.8	16975.3	16337.4	1783.98	10.9196	1586.64	1541.21	1162.74	1430.2	232.736	16.273	34414.3
1000	379981	359573		369777	14430.6	3.90252	211.202	261.94	281.798	251.647	36.4062	14.4672	20329.1	24686.4	27322.5	24112.7	3531.83	14.6472	444.766	419.02	471.244	445.01	26.1129	5.86793	1374.17	1114.31	1075.82	1188.1	162.285	13.6592	78372.1	82298	73107.2	77925.8	4611.63	5.91798	6639.37	5167.58	5280.27	5695.74	819.149	14.3818	639.509	718.081	717.405	691.665	45.1697	6.53057	10033.1
1164	336553	264206	249266	283342	46684.2	16.4763	493.368	389.352	450.735	444.485	52.2889	11.7639	17705.4	16706.8	16947.1	17119.7	521.224	3.04458	2071.48	2831.03	2965.72	2622.75	482.136	18.3829	3707.24	3739.45	4136.4	3861.03	239.022	6.19062	20495.1	22600.8	26145.5	23080.5	2855.58	12.3723	14414.4	18579.6	19074.5	17356.2	2559.66	14.7479	1588.03	1153.6	1208.44	1316.69	236.58	17.9678	31952.7
1150	196906	167361		182133	20891.5	11.4704	408.199	427.396	417.258	417.618	9.60355	2.2996	78093.6	77215	77186.3	77498.3	515.727	0.665468	708.814	528.737	574.213	603.921	93.6422	15.5057	1331.16	1514.1	1409.53	1418.27	91.7812	6.47137	106521	93118.5	130278	109973	18818.7	17.1122	11235.7	13108.7	11830.6	12058.3	957.072	7.93703	758.175	711.927	743.767	737.956	23.6652	3.20686	25825.5
1240	135937	113448		124693	15902.5	12.7534	178.779	245.274	203.149	209.067	33.6402	16.0906	26619.7	24255.2	29977.6	26950.8	2875.55	10.6696	469.803	486.776	467.271	474.617	10.6061	2.23467	1493.91	1463.98	1629.01	1528.97	87.9215	5.75039	34364.9	39070.5	33613.7	35683	2957.58	8.28847	5486.82	5246.26	5147.07	5293.38	174.707	3.30048	1063.93	1222.66	1140.28	1142.29	79.3831	6.94945	8779.31
1230	65839.9	61503.1		63671.5	3066.58	4.81625	140.993	169.209	155.883	155.362	14.1152	9.0854	108160	111770	84451.8	101461	14840.3	14.6266	566.915	563.047	570.706	566.889	3.82956	0.67554	1539.59	1161.09	1443.52	1381.4	196.746	14.2426	104139	116601	107220	109320	6491.11	5.9377	8819.2	8075.66	7239.86	8044.91	790.116	9.82132	931.89	915.288	1088.54	978.572	95.5939	9.76871	10235.2
1220	93009.8	106023		99516.5	9201.93	9.24664	109.949	107.473	91.228	102.883	10.1695	9.88445	29833.4	28271.1	25743.2	27949.2	2064	7.38483	257.721	242.671	299.233	266.542	29.2945	10.9906	578.692	639.287	662.654	626.878	43.3347	6.91279	18664.3	16011.8	19072.8	17916.3	1661.94	9.27616	8845.54	6612.36	7386.72	7614.87	1133.94	14.8911	324.931	327.285	285.512	312.576	23.4676	7.50782	21179.6
981	109562	123364		116463	9759.16	8.37963	127.098	97.987	105.03	110.038	15.188	13.8025	87189.5	102743	94990.5	94974.5	7776.99	8.18851	419.776	505.18	511.13	478.695	51.1123	10.6774	1759.68	1585.33	1533.57	1626.19	118.465	7.2848	73042.9	77466	54792.2	68433.7	12019.1	17.5631	8799.93	11759	9430.35	9996.44	1558.67	15.5922	470.273	538.064	462.558	490.298	41.5458	8.47357	7375.24
[truncated: 113 more columns]

## Sheet: Table B
sample	ID	diet	slaughter day	sire	dam	fasn	elovl6iso1	elovl6iso2	scd	acaca	acdc	lxra	chrebp	fads2	adipor1	adipor2	plin3	plin2	me1	lipe	g6pd	lpl	rxr	srebp1c	ppp3ca	ppara	atgl	acly	plin5	mgll
28	974	D_1	2017-01-24	TMG01564	21040	7.569	0.022	0.049	7.378	1.972	0.07	3.481	0.006	0.141	25.456	0.316	3.199	2.906	1.239	0.398	0.344	0.306	0.15	0.054	35.858	0.052	0.1	0.545	1.132	0.185
19	975	D_4	2017-01-10	TMG01564	21040	1.643	0.076	0.129	0.774	1.339	0.035	4.85	0.009	0.068	7.853	0.176	2.155	1.183	0.428	0.556	0.075	0.191	0.09	0.054	14.707	0.031	0.051	0.224	0.059	0.187
41	977	D_3	2017-01-24	TMG01564	21040	7.759	0.031	0.093	3.591	0.772	0.029	4.88	0.003	0.132	6.703	0.123	4.843	2.602	0.71	0.294	0.606	0.179	0.145	0.043	4.593	0.024	0.052	0.371	0.036	0.004
2	979	D_1	2017-01-10	TMG01564	21040	0.974	0.026	0.033	2.024	0.856	0.014	3.112	0.003	0.057	6.868	0.077	0.418	1.013	0.69	0.166	0.059	0.094	0.079	0.032	11.857	0.019	0.028	0.126	0.258	0.235
37	980	D_3	2017-01-24	TMG01564	21040	4.515	0.075	0.195	2.903	0.414	0.057	2.497	0.003	0.425	4.205	0.033	2.766	1.052	0.641	0.483	0.754	0.174	0.14	0.121	7.204	0.023	0.088	0.562	1.189	0.139
47	981	D_4	2017-01-24	TMG01564	21040	26.53	0.134	0.454	19.116	2.792	0.137	2.212	0.01	0.095	12.566	0.163	1.943	3.235	2.5	1.527	0.587	0.344	0.385	0.155	1.803	0.017	0.022	0.131	0.076	0.006
40	982	D_3	2017-01-24	TMG01564	21040	8.153	0.05	0.294	2.228	1.232	0.038	2.781	0.005	0.133	9.403	0.117	1.517	1.015	0.689	0.376	0.093	0.12	0.107	0.023	10.324	0.002	0.009	0.086	0.039	0.004
31	985	D_2	2017-01-24	TMG01564	21040	0.613	0.084	0.198	1.288	0.297	0.028	1.274	0.002	0.013	2.521	0.029	0.767	1.309	0.371	0.303	0.036	0.026	0.005	0.001	8.823	0.002	0.008	0.348	0.061	0.035
36	988	D_2	2017-01-24	TMG01564	21040	21.778	0.155	0.701	6.674	3.864	0.49	4.507	0.009	0.147	2.371	0.096	2.054	1.659	1.241	1.613	0.274	0.373	0.068	0.104	7.883	0.012	0.063	1.492	0.306	0.102
23	1000	D_4	2017-01-10	TMG02011	20990	2.5	0.046	0.123	8.078	0.59	0.072	1.066	0.004	0.052	4.877	0.072	1.641	0.894	0.336	0.202	0.025	0.055	0.013	0.008	5.455	0.007	0.029	0.15	0.041	0.021
12	1003	D_2	2017-01-10	TMG02011	20990	0.15	0.023	0.105	0.276	0.045	0.007	3.129	0.001	0.016	0.872	0.014	1.945	0.842	0.67	0.405	0.116	0.135	0.014	0.016	6.395	0.002	0.012	0.376	0.016	0.044
38	1007	D_3	2017-01-24	TMG02011	20990	7.409	0.073	0.134	7.896	0.828	0.045	4.326	0.003	0.277	17.314	0.088	7.689	4.478	0.778	0.541	0.304	0.079	0.093	0.04	14.322	0.018	0.035	0.738	0.141	0.012
34	1011	D_2	2017-01-24	TMG02011	21014	6.654	0.122	0.848	5.685	0.857	0.092	3.536	0.004	0.169	11.495	0.104	4.529	0.909	1.764	1.545	0.576	0.18	0.096	0.058	6.066	0.019	0.037	0.833	1.643	0.016
4	1056	D_1	2017-01-10	CN066091	21034	0.369	0.044	0.071	0.456	0.476	0.02	1.52	0.003	0.009	3.118	0.05	0.798	0.883	0.344	0.232	0.015	0.032	0.032	0.007	2.989	0.002	0.022	0.153	1.165	0.017
20	1067	D_4	2017-01-10	TMG02011	20988	44.947	0.347	0.851	30.846	7.365	0.755	8.05	0.02	0.336	15.474	0.296	2.055	1.991	0.744	3.903	0.436	0.386	0.227	0.092	25.708	0.06	0.141	1.423	1.164	0.879
3	1069	D_1	2017-01-10	TMG02011	20988	2.039	0.033	0.073	2.906	1.241	0.025	3.538	0.005	0.05	9.447	0.068	1.488	1.968	0.449	0.316	0.178	0.11	0.312	0.092	6.142	0.014	0.065	0.252	2.096	0.18
6	1071	D_2	2017-01-10	TMG02011	20988	0.093	0.013	0.091	0.278	0.05	0.004	1.728	0.001	0.062	0.53	0.048	2.318	1.323	0.377	0.274	0.27	0.127	0.031	0.117	11.824	0.005	0.045	0.19	0.513	0.063
1	1072	D_1	2017-01-10	TMG02011	20988	0.389	0.021	0.045	0.844	0.189	0.015	1.617	0.002	0.02	6.964	0.07	4.112	2.113	0.727	0.605	0.08	0.164	0.05	0.018	15.645	0.015	0.016	0.049	0.1	0.005
21	1073	D_4	2017-01-10	TMG02011	20988	4.343	0.052	0.152	7.383	1.009	0.054	2.414	0.006	0.161	15.327	0.178	2.384	2.376	0.903	0.87	0.349	0.185	0.12	0.052	22.757	0.038	0.05	0.521	0.441	0.181
43	1150	D_4	2017-01-24	TMG01564	20830	8.886	0.069	0.163	12.61	1.383	0.085	2.926	0.006	0.127	11.955	0.137	2.711	3.731	0.459	0.413	0.444	0.101	0.074	0.014	5.59	0.016	0.032	0.056	0.485	0.092
7	1151	D_1	2017-01-10	TMG01564	20830	5.794	0.096	0.112	6.137	3.204	0.181	7.143	0.013	0.155	4.561	0.44	0.647	0.607	0.317	0.675	0.081	0.111	0.164	0.033	7.629	0.02	0.067	0.091	0.853	0.116
42	1153	D_3	2017-01-24	TMG01564	20830	11.328	0.043	0.202	8.864	0.838	0.101	4.035	0.013	0.076	10.904	0.218	3.032	2.203	0.902	1.128	0.087	0.378	0.13	0.04	5.132	0.034	0.032	0.275	0.02	0.003
13	1156	D_3	2017-01-10	CN066091	20926	4.133	0.053	0.193	2.965	0.779	0.052	4.063	0.003	0.132	6.194	0.203	3.863	0.964	1.573	0.927	0.262	0.361	0.137	0.106	23.291	0.032	0.112	0.541	3.008	0.526
30	1158	D_1	2017-01-24	CN066091	20926	7.602	0.063	0.247	11.381	1.519	0.17	3.598	0.012	0.197	17.79	0.166	3.812	2.689	2.89	1.658	0.289	0.807	0.289	0.156	14.578	0.071	0.177	1.165	1.309	0.241
33	1160	D_2	2017-01-24	CN066091	20926	1.406	0.06	0.478	2.499	0.54	0.035	2.218	0.002	0.064	6.571	0.088	3.744	1.806	0.488	0.72	0.553	0.122	0.03	0.006	6.128	0.01	0.018	0.524	0.294	0.075
8	1162	D_2	2017-01-10	CN066091	20926	2.811	0.021	0.135	1.873	0.44	0.031	2.712	0.004	0.155	9.301	0.156	2.904	1.143	0.789	0.486	0.339	0.268	0.173	0.068	18.306	0.014	0.053	0.448	0.566	0.13
24	1164	D_4	2017-01-10	CN066091	20926	1.526	0.234	0.344	2.057	1.547	0.117	2.962	0.005	0.019	6.115	0.069	1.926	1.391	0.427	0.328	0.453	0.27	0.123	0.002	13.377	0.004	0.069	0.486	0.131	0.068
14	1165	D_3	2017-01-10	CN066091	20926	0.194	0.021	0.097	0.314	0.037	0.019	4.324	0.002	0.055	1.769	0.088	2.514	0.911	0.834	0.677	0.17	0.227	0.047	0.047	10.238	0.008	0.009	0.154	0.251	0.208
26	1170	D_1	2017-01-24	TMG02011	20915	1.081	0.08	0.191	2.35	0.315	0.036	2.371	0.001	0.014	1.685	0.02	2.606	1.979	0.461	1.08	0.038	0.069	0.007	0.004	3.246	0.003	0.016	0.496	0.087	0.015
17	1175	D_3	2017-01-10	TMG02011	20915	8.283	0.1	0.512	9.585	0.576	0.171	5.306	0.009	0.08	13.543	0.212	1.185	2.128	0.653	0.485	0.05	0.078	0.008	0.002	4.979	0.003	0.003	0.364	0.065	0.116
16	1181	D_3	2017-01-10	TMG02011	20915	0.217	0.037	0.254	0.353	0.132	0.046	5.306	0.003	0.08	0.811	0.051	3.146	0.769	1.244	0.887	0.24	0.245	0.04	0.023	13.341	0.004	0.004	0.412	0.131	0.238
25	1182	D_1	2017-01-24	TMG02011	20915	11.4	0.095	0.347	12.101	1.114	0.151	2.514	0.01	0.084	12.815	0.131	7.849	2.191	1.338	1.275	0.117	0.197	0.047	0.015	15.887	0.022	0.039	1.725	0.229	0.12
46	1220	D_4	2017-01-24	CN066091	20927	8.735	0.083	0.196	5.599	2.38	0.098	6.962	0.015	0.219	27.204	0.311	4.597	2.818	2.361	0.398	0.536	0.512	0.217	0.083	16.549	0.045	0.107	0.792	3.287	0.328
9	1222	D_2	2017-01-10	CN066091	20927	1.425	0.028	0.132	1.033	0.101	0.038	2.879	0.008	0.229	3.8	0.086	5.188	0.926	0.527	0.377	0.204	0.258	0.063	0.113	10.281	0.019	0.08	0.331	2.582	0.016
39	1223	D_3	2017-01-24	CN066091	20927	2.658	0.055	0.101	2.861	0.392	0.049	1.698	0.005	0.012	7.778	0.041	1.87	1.724	0.719	0.691	0.391	0.206	0.021	0.051	3.824	0.009	0.013	0.42	0.696	0.066
5	1225	D_1	2017-01-10	CN066091	20927	0.287	0.029	0.038	0.325	1.083	0.029	3.458	0.004	0.023	13.002	0.114	1.038	0.75	0.432	0.446	0.069	0.088	0.09	0.053	7.993	0.008	0.044	0.204	0.828	0.122
45	1230	D_4	2017-01-24	CN066091	20927	32.259	0.18	0.439	34.758	2.558	0.311	3.317	0.015	0.167	24.015	0.347	3.781	1.773	1.212	0.935	0.176	0.434	0.173	0.061	13.961	0.029	0.082	0.943	0.805	0.16
32	1233	D_2	2017-01-24	CN066091	20927	6.161	0.076	0.182	5.552	1.088	0.049	4.654	0.01	0.204	12.13	0.134	3.267	1.212	0.828	0.773	0.453	0.197	0.071	0.033	8.75	0.02	0.071	0.763	1.536	0.072
44	1240	D_4	2017-01-24	TMG01564	20682	5.278	0.093	0.299	6.989	1.037	0.224	1.649	0.003	0.054	10.948	0.16	2.478	2.406	0.607	0.489	0.122	0.118	0.046	0.018	5.402	0.014	0.019	0.212	0.553	0.061
29	1241	D_1	2017-01-24	TMG01564	20682	0.496	0.027	0.081	1.399	0.128	0.029	1.166	0.002	0.012	2.711	0.014	1.296	1.884	0.429	0.275	0.025	0.036	0.005	0.001	3.73	0.003	0.009	0.35	0.029	0.017
27	1245	D_1	2017-01-24	CN066091	20668	11.612	0.092	0.332	15.745	2.092	0.222	2.03	0.006	0.111	14.791	0.223	1.825	2.576	0.65	0.39	0.08	0.225	0.057	0.009	9.064	0.025	0.035	0.53	0.115	0.071
15	1248	D_3	2017-01-10	CN066091	20668	0.03	0.027	0.109	0.122	0.013	0.005	6.954	0.005	0.082	0.253	0.01	2.429	0.361	0.788	0.392	0.22	0.14	0.036	0.123	22.668	0.008	0.064	0.347	0.487	0.293
35	1249	D_2	2017-01-24	CN066091	20668	1.168	0.049	0.088	0.918	0.311	0.036	3.853	0.004	0.088	9.734	0.104	3.551	2.301	0.991	0.527	0.06	0.242	0.049	0.006	7.698	0.014	0.041	0.5	0.202	0.075
22	1263	D_4	2017-01-10	TMG02011	20941	0.574	0.141	0.352	1.949	1.386	0.121	3.073	0.004	0.014	6.851	0.076	0.892	1.078	0.348	0.51	0.213	0.2	0.123	0.112	10.996	0.02	0.045	0.47	0.897	0.335
11	1265	D_2	2017-01-10	TMG02011	20941	0.148	0.055	0.357	0.395	0.023	0.024	2.173	0.002	0.018	0.313	0.04	2.384	0.723	0.34	0.106	0.163	0.174	0.018	0.025	13.467	0.005	0.044	0.364	1.303	0.198
18	1269	D_3	2017-01-10	TMG02011	20941	5.183	0.081	0.305	5.354	1.076	0.111	2.757	0.009	0.039	5.884	0.101	2.011	1.769	0.614	0.602	0.117	0.195	0.074	0.017	11.406	0.012	0.064	0.047	0.019	0.002
10	1270	D_2	2017-01-10	TMG02011	20941	0.174	0.056	0.214	0.365	0.027	0.038	1.195	0.002	0.04	0.611	0.063	2.84	0.749	0.655	0.532	0.141	0.239	0.02	0.021	13.335	0.005	0.033	0.397	1.392	0.085

## Sheet: Table C
ID	fasn	elovl6iso1	elovl6iso2	elovl6Ratio	scd	acaca	acdc	lxra	chrebp	fads2	adipor1	adipor2	plin3	plin2	me1	lipe	g6pd	lpl	rxr	srebp1c	ppp3ca	ppara	atgl	acly	plin5	mgll
1072	2244.18	122.79	258.135	2.10225	4870.92	1093.73	85.97	9337.4	11	112.98	40203.3	406.11	23736.3	12197	4196.76	3490.17	459.46	947.52	286.198	101.842	90318.9	83.85	89.66	282.06	576.02	30.05
979	7523.65	202.65	255.316	1.25989	15640.2	6613.84	109.56	24048.7	25.73	437	53070.1	598.46	3226.67	7826.22	5328.03	1281.65	456.24	728.03	611.782	249.598	91613.7	145.66	217.89	973.98	1996.61	1814.25
1069	8745.52	143.57	313.604	2.18433	12465	5321.56	108.33	15175	23.07	215.62	40523	293.14	6382.94	8442.43	1925.95	1353.8	762.64	472.12	1339.97	394.721	26346.5	61.5	278.59	1082.56	8991.03	773.16
1056	3978.85	479.53	768.045	1.60166	4912.38	5125.36	220.53	16385	32.81	102.08	33605.5	540.84	8599.23	9520.68	3706.43	2503.22	163.72	341.3	341.51	77.7187	32216.2	25.4	234.56	1645.61	12557.1	181.85
1225	2240.07	225.25	299.618	1.33016	2533.34	8456.26	223.24	26994.7	33.09	183.07	101501	892.11	8103.12	5857.92	3370.77	3480.47	538.95	689.25	703.133	415.692	62402.6	60.83	346.95	1591.07	6466.92	954.13
1151	22747.4	378.2	439.058	1.16091	24092.1	12578.5	711.65	28042.4	49.2	606.86	17905.6	1726.99	2541.45	2384.44	1246.19	2650.88	316.99	434.77	644.352	129.795	29949.8	80.2	261.39	355.71	3348.49	455.87
1182	50142.4	419.42	1527.54	3.64202	53225.3	4898.82	666.15	11056.5	46.18	370.19	56363.3	574.6	34523.9	9638.67	5884.07	5609.27	515.36	867.54	206.499	67.434	69876.9	98.15	173.23	7588.84	1007.57	529.9
1170	7652.31	564.51	1354.47	2.39937	16634.6	2228.09	254.58	16778.2	9.25	100.53	11926.2	144.36	18443.6	14008.9	3260.87	7645.97	272.15	486.96	52.7883	29.299	22973.9	17.75	116.55	3513.25	616.96	109.68
1245	68811.1	544.78	1968.65	3.61366	93305.6	12396.9	1316.74	12028.6	37.06	657.65	87652.6	1320.62	10815.4	15268.3	3854.02	2313.65	472.9	1332.13	339.528	55.2647	53711.9	149.04	205.93	3138.64	683.38	419.29
974	22830.4	67.02	149.251	2.22696	22253.2	5949.55	210.02	10500.1	17.96	425.55	76782.2	952.06	9648.7	8764.3	3736.89	1200.21	1037.91	921.54	453.123	162.959	108157	157.11	302.62	1644.67	3415.88	559.43
1241	3374.24	182.82	554.534	3.03322	9527.53	873.75	194.43	7942.44	11.38	84.01	18458	95.31	8823.51	12831.9	2919.74	1871.32	167.25	246.63	30.8507	8.04367	25399.2	17.82	58.49	2381.04	194.35	113.82
1158	25517.7	212.84	829.235	3.89605	38201.7	5099.6	571.63	12077.2	38.99	660.38	59711.4	556.63	12796.5	9026.24	9698.86	5566.41	970.78	2709.49	970.571	523.498	48933.1	238.01	594.35	3911.08	4393.35	809.61
1071	796.109	109.13	780.528	7.15228	2378.51	428.98	31.13	14794.3	8.47	532.24	4539.47	411.24	19837.8	11322.5	3231.06	2348.38	2310.45	1084.56	262.076	998.318	101205	39.17	388.79	1627.65	4392.88	543.06
1162	25854.9	189.02	1240.28	6.56161	17233.6	4045.16	282.37	24948	35.8	1428.94	85560.8	1439.61	26713.9	10514.3	7256.25	4471.44	3118.09	2466.98	1594.87	624.497	168399	133.34	488.41	4125.59	5204.96	1193.94
1222	12494.8	244.18	1156.06	4.73448	9062.49	886.72	336.22	25247.7	67.3	2005.95	33319.5	750.26	45495.1	8120.1	4619.75	3306.99	1787.23	2263.86	549.541	989.604	90159	168.08	700.25	426.49	22641.4	20.25
1270	1447.27	466.63	1777.5	3.80923	3034.4	228.27	317.7	9943.87	13.46	331.64	5082.7	526.99	23621.9	6229.34	5452.39	4429.3	1174.35	1984.14	167.85	170.559	110929	41.49	274.01	3301.62	11580.9	708.61
1265	1694.85	637	4102.88	6.44095	4535.77	261.44	277.5	24962.5	21.83	207.96	3599.25	456.58	27385.8	8308.11	3904.78	1218.57	1876.72	1995.63	203.086	288.141	154684	59.35	505.82	4185.55	14966.4	2277.06
1003	1479.61	231.33	1043.4	4.51045	2734.47	449.81	67.82	30960.9	12.77	156.52	8632.04	140.79	19244.4	8330.82	6624.39	4009.53	1146.24	1334.51	140.696	163.006	63269.9	23.93	122.05	3718.89	154.16	432.45
985	7352.26	1012.78	2373.78	2.34383	15452	3564.16	335.52	15295.3	19.72	156.87	30254	352.75	9207.87	15712.1	4449.68	3632.09	433.19	317.79	56.1177	10.119	105883	25.38	90.52	2318.49	730.27	235.31
1233	46732.5	576.84	1380.66	2.39349	42112	8251.44	369.06	35302	75.35	1548.72	92007.4	1019.12	24784.5	9196.51	6277.53	5864.88	3434.8	1497.59	538.232	249.054	66369.7	151.98	538.22	5787.24	11649.1	542.76
1160	8894.26	380.96	3024.58	7.93937	15807.5	3416.02	220.04	14030	12.47	402.02	41566.5	557.64	23681.4	11424.7	3085.47	4554.88	3496.86	771.68	188.817	36.0143	38761.3	65.99	113.9	3313.02	1857.21	476.37
1011	32230.5	589.84	4107.11	6.96309	27537.7	4149.18	445.29	17128.4	18.68	820.78	55681.8	502.28	21935.9	4404.45	8546.46	7484.58	2788.47	874.29	462.846	283.165	29381.9	94.04	180.63	4034.04	7959.17	77.64
1249	9054.56	380.52	682.301	1.79307	7117.64	2411.99	282.74	29867.9	33.07	680.47	75455.9	809.7	27525.6	17832.5	7681.71	4082.88	465.92	1872.46	379.998	46.667	59672	111.8	320.19	3876.73	1568.85	580.85
988	245218	1740.66	7888.24	4.53175	75148.8	43507.8	5518.8	50754.6	96.13	1658.34	26702.5	1081.26	23127.9	18681	13971.7	18168	3082.1	4199.55	770.245	1173.46	88767.3	135.49	710.58	16804.2	3440.29	1149.2
1156	29020.9	372.71	1354.44	3.63402	20822.1	5470.34	364.19	28532.9	22.81	929.75	43499	1426.69	27130.9	6769.92	11047	6509.39	1838.38	2531.87	964.566	742.252	163556	226.02	786.65	3800.31	21126.8	3690.3
1165	1810.85	192.26	901.582	4.68939	2929.8	348.73	175.57	40308.4	21.91	514.92	16490.4	820.18	23434.2	8487.49	7769.8	6310.28	1586.66	2119.93	433.918	441.69	95437.2	71.81	81.36	1433.29	2335.5	1935.56
1248	307.319	274.52	1115.98	4.06521	1243.74	136.86	46.9	71105.3	47.64	836.76	2589.61	106.78	24834.5	3694.19	8055.25	4005.1	2254.31	1428.81	367.204	1260.4	231783	86.35	659.23	3550.28	4981.31	2994.53
1181	2013.71	346.63	2356.81	6.79921	3277.19	1225.45	423.46	49216.9	27.94	743.31	7518.68	477.49	29182.5	7137.04	11537.2	8227.56	2226.32	2276.8	371.386	217.496	123750	36.36	35.94	3820.28	1217.11	2203.42
1175	63326	762.06	3912.17	5.13367	73277.9	4405.35	1304.71	16123.1	67.34	91.45	103545	1618.69	16228.8	16266	8945.31	6641.96	678.39	1067.98	108.633	28.581	68197.5	36.85	37.28	4986.03	886.25	1589.8
1269	61584.7	961.33	3629.13	3.77511	63614	12780.1	1320.58	32758	109.64	466.71	69905.1	1199.59	23895.2	21017.4	7290.11	7154.54	1395.16	2319.6	875.488	203.135	135513	139.09	755.95	560.96	231.36	26.99
980	34637.3	575.58	1494.91	2.59722	22272.1	3175.36	438.27	19159.4	24.77	3256.63	32257.3	255.23	21222.3	8069	4913.87	3709.01	5781.93	1334.54	1077.31	930.577	55263.4	179.14	673.01	4311.47	9117.83	1067.01
1007	32888.9	323.77	593.845	1.83416	35049.4	3677.54	201.58	19203.3	14.2	1230.76	76856.1	391.04	34132.1	19878.1	3455.23	2399.3	1350.96	352.72	411.005	177.81	63573.9	79.02	154.84	3274.09	624.64	55.23
1223	30325.7	622.61	1147.5	1.84304	32647	4472.67	555.22	19375.8	55.09	139.34	88750.6	468.4	21335.7	19670.9	8204.57	7881.09	4459.22	2345.23	235.254	578.03	43629.2	97.48	147.08	4796.28	7939.56	753.91
982	82117.3	498.99	2957.86	5.92769	22436.6	12408	378.39	28012.8	48.77	1337.99	94700.9	1176.01	15279.5	10219.6	6940.94	3786.55	940.4	1205.82	1079.5	234.16	103983	19.48	90.73	866.69	394.27	39.26
977	41245.1	163.3	494.643	3.02904	19090.5	4101.26	156.43	25941.9	17.32	701.56	35630.8	656.4	25744.2	13831.7	3772.71	1563.83	3223.43	950.25	769.195	230.687	24414.5	126	275.96	1972.98	192.99	22.87
1153	122489	467.48	2184.11	4.67209	95848.2	9064.87	1089.83	43634.4	144.51	822.67	117904	2361.15	32780.5	23816.2	9748.41	12194.2	937.45	4083.11	1406.47	432.93	55487.6	363.38	347.62	2968.16	218.7	34.07
975	13719.4	631.39	1078.36	1.70792	6460.47	11181	295.53	40492.1	71.88	568.85	65565.2	1471.24	17993.7	9873.53	3576.64	4642.32	623.98	1595.6	753.482	451.453	122781	259.94	422.5	1870.92	496.19	1564.79
1067	167017	1287.85	3163.08	2.45609	114620	27366.1	2806.36	29914.1	72.88	1248.52	57499.1	1101.02	7637.22	7397.06	2763.26	14503.2	1621.19	1436.09	843.174	341.908	95527.9	223.88	524.76	5287.97	4325.58	3264.82
1073	17480.9	209.27	611.92	2.92407	29720.2	4060.14	218.81	9718.43	25.16	648.04	61699.3	717.14	9595.23	9565.44	3635.09	3503.07	1406.7	743.57	484.55	207.573	91608.2	154.04	201.23	2098.04	1774.8	729.15
1263	6762.38	1663.8	4147.07	2.49253	22978.1	16337.5	1430.2	36226.9	52.85	164.85	80772.3	895.91	10520	12713.6	4101.96	6013.02	2512.81	2362.63	1445.77	1319.77	129632	233.45	534.3	5540.07	10577.3	3950.32
1000	24112.7	445.01	1188.1	2.66983	77925.8	5695.74	691.67	10283	36.02	504.5	47050.1	691.49	15830.9	8620.8	3239.34	1944.55	245.96	534.63	124.901	80.266	52621.5	63.64	277.68	1450.71	392.75	205.31
1164	17119.7	2622.75	3861.03	1.47213	23080.5	17356.2	1316.69	33241.8	52.59	217.35	68627.1	778.91	21612.4	15606.6	4792.03	3677.45	5080.62	3027.98	1381.34	18.8737	150119	39.44	773.23	5458.28	1475.15	761.72
1150	77498.3	603.92	1418.27	2.34843	109973	12058.3	737.96	25520.4	53.54	1103.6	104264	1192.74	23641.4	32538.2	4000.62	3603.6	3870.61	880.91	644.705	122.763	48756.4	139.85	281.45	490.67	4231.39	803.61
1240	26950.8	474.62	1528.97	3.22145	35683	5293.38	1142.29	8417.46	17.64	274.05	55900.2	814.98	12653	12282.5	3098.39	2498.38	625.26	601.13	232.586	93.7723	27581.4	72.02	97.17	1080.68	2822.69	311.87
1230	101461	566.89	1381.4	2.4368	109320	8044.91	978.57	10433.1	47.17	524.33	75532.3	1091.21	11891.5	5575.09	3812.91	2939.18	553.35	1365.07	542.785	193.191	43910.9	92.23	257.36	2965.41	2531.79	503.82
1220	27949.2	266.54	626.878	2.35191	17916.3	7614.87	312.58	22276.2	47.8	699.22	87047.2	995.84	14710.6	9018.25	7555	1273.96	1714.63	1639.14	693.659	266.156	52952.5	144.42	340.85	2533.69	10517.5	1050.89
981	94974.5	478.7	1626.19	3.3971	68433.7	9996.44	490.3	7918.22	37.12	340.11	44984.6	585.1	6954.68	11579.9	8949.73	5465.98	2102.73	1231.25	1378.37	556.322	6453.57	59.56	77.83	469.98	273.5	22.64
